# Supplementary material for: MicroRNA-199b Deregulation Shows Oncogenic Properties and Promising Clinical Value as Circulating Marker in Locally Advanced Rectal Cancer Patients
Source: Int J Mol Sci. 2022 Feb 17;23(4):2203. doi: 10.3390/ijms23042203 (PMC8875596; doi:10.3390/ijms23042203)
Supplement: Supplementary file 1 [file ijms-23-02203-s001.zip]

Archive with 1 entries (1 files):
- ijms-1554580-supplementary.pdf
